# Supplementary material for: Toxicity of TiO2, SiO2, ZnO, CuO, Au and Ag engineered nanoparticles on hatching and early nauplii of Artemia sp
Source: PeerJ. 2019 Jan 3;6:e6138. doi: 10.7717/peerj.6138 (PMC6321756; doi:10.7717/peerj.6138)
Supplement: Supplemental Information 2 — Toxicity of Artemia was assessed by hatching cysts in salt water containing metal and metal oxide nanoparticles and percent hatching was used as an endpoint (sheet 2 & 3–Fig. 3). The results of toxicity in hatching assay was compared with toxicity of Artemia in standard Artemia test using nauplii (Fig. 4). Size and distribution of particles in salt water and milliQ water is shown in (sheet 1 and sheet 5–Fig. 2). [file peerj-07-6138-s002.xlsx]

## Sheet: Fig 2
	Nanoparticles Sizes in DW and Salt water(M)
													Nanoparticles	Water			Salt water
								mean	SD					Mean	SEM	poly dispersity Index	Mean	SEM	poly dispersity Index
	Silver		189.8	207.1			111.4	169.433	50.9973				Ag	169.433	50.9973	0.173	100.725	26.5251	0.288
	silver M		128.6	118.2	79.5		78.2	101.125	26.0744				CuO	328.95	58.76	1.055	467.66	72.266	0.628
	siler1		204.5	287.7			329.1	273.767	63.4578				ZnO	117.1	12.869	0.332	184.8	8.488	7.59
	siler2		176.2	439.1			345.2	320.167	133.226
	siler3		355	372.1			310.4	345.833	31.855				Au	5542.67	2457.84	0.548	3712.67	341.176	6
	silverM1		653.7	422.5			447.2	507.8	126.955				SiO2	7703.5	1041.55	2.85	6095.73	1248.25	0.628
	silverM2		659.4	837.4	771		287	638.7	245.701				TiO2	7081.67	1094.15	3.173	8008.9	1643.15	7.59
	silverM3		519.8	790.1	654			654.633	135.151
	Silicon dioxide 1		6305	7957	8814		7738	7703.5	1041.55	5949.7	8133.6	7161.7		7081.67	1094.15
	Silicon dioxide 2		5457.7	6034.2	6740.7			6077.53	642.597	8913.1	11664.1	8357.1		9644.77	1770.75
	Silicon dioxide 3		7534.4	8410.3	10626.1			8856.93	1593.51	6810.9	6044.4	5109.4		5988.23	852.139
	Silicon dioxideM1		6133.2	7764.7	4778		5707	6095.73	1248.25	8626.7	9253.6	6146.4	12900.7	8008.9	1643.15
	Silicon dioxideM2		12069.5 nm	7891.9	8964		13515.2	10123.7	2985.64	11919.9	12723.5	10117.5		11587	1334.52
	Silicon dioxideM3		15262	10934.3	13447.5			13214.6	2173.23	7931.7	6973.9	10443	11654.5	9250.77	1791.59
	Copper Oxide	369.7	373.6	401.7	324.4	283.8	219.8	328.833	61.8056					#DIV/0!	#DIV/0!
	Zinc Oxide	97.3	102.6	132.7	152.7	119.1	98.2	117.1	22.3818					#DIV/0!	#DIV/0!
									#DIV/0!
	Gold				mean	sd
D Water	8367	3889	4372		5542.67	2457.84
M	3952	3864	3322		3712.67	341.176
	tio2
DAy1	5949.7	8133.6	7161.7		7081.67	1094.15
DAy2	8913.1	11664.1	8357.1		9644.77	1770.75
DAy3	6810.9	6044.4	5109.4		5988.23	852.139
DAi1M	8626.7	9253.6	6146.4	12900.7	8008.9	1643.15
day2M	11919.9	12723.5	10117.5		11587	1334.52
Day3M	7931.7	6973.9	10443	11654.5	9250.77	1791.59
				Hatching rates in SiliconDioxide NP
				blank	50	97.974	71.9	70	75	49.46	79.19	70.5034	16.9102
				SiO2-100	44.14	79.9633	58.8	50	30	11.76	60.86	48.5639	22.2107
				SiO2-10	80.5	91.8233	80.5	82	28.85	45.45	74.64	67.2106	22.9229
				SiO2-1		89.46	91	86.6	77.32	63.4		81.556	11.453

## Sheet: figure3 
Figure3
	Hatching data and viability of hatched nauplii
			24hrs
			H	UN	%								% hatched	% hatched	% hatched	% hatched	% hatched		av	SD
												blank	79.19	62.31	51.6	50	71.9	100	69.1667	18.8764
		blank	14	14.3	49.46							Agnp100	23.24	19.19	7.14	71	26		29.314	24.3915
		Agno100	3.5	13	21.21							Agnp10	49.45	16.8	4.76	46.47	43.68		32.232	20.1438
		Agnp10	3	26	10.34							AgNO3	59.58	20.13	5.04	52	30		33.35	22.4905
		Agno3	1.6	16.3	8.9							PVP	35.5	75	56.08	23.7	15.38		41.132	24.3374
		PVP	2.6	18.3	12.44
												au1	85.64	82	43.45	46.9	27.7		57.138	25.4424
			48h									0.5au	50	82.55	66.67	44.53	21.87		53.124	22.9663
		balnk
		Agno100										SiO2-100	60.86	31.6	44.14	58.8			48.85	13.699
		Agnp10										SiO2-10	74.64	71.16	28.85	80.5			63.7875	23.6084
		Agno3
		PVP										TiO2 100	22.5	27	72.75	56.89	28.4		41.508	22.1149
												T-10	54.3	32.2	55.1	78.3	51.6		54.3	16.3733
												T1	65.88	47.7	60.74	58.9	62.14		59.072	6.85375
						CuO100	23.0769	7.14286	26.087	55	43.5897	35.4167	35	32.6087	36.5079	23.6111	16.1765	15.493	29.1425	13.2542
						CuO10	40.625	31.8182	25.7143	50	47.0588	45.9459	60	54.6875	82.1429	29.4118	20.2532	31.1688	43.2355	17.3277
						CuSO4							59.4203	85.5422	79.0698	45.1852	48	47.619	60.8061	17.4886
		ZnO 100	68.8889	59.0909	65.9091	74.2857	68.0851	57.377	57.1429	70.6897	55.3191	50	33.3333	60	80	60	75	33.3333	60.5284	13.3621
		ZnO 10		64	78.9474	60	67.4419	54.7619	61.4035	56.25	52.0833	56.8182	50	57.1429	42.8571	61.5385	100	87.5	63.383	14.9658
		ZnSO4							70.5882	76.4706	73.6842	50	47.3684	23.5294	30	33.3333	22.2222	20	44.7196	22.2703
				viability of hatched nauplii
			% of dead nauplii	% of dead nauplii	% of dead nauplii	% of dead nauplii	mean	SD
	blank	0	7	3.13	0	0	2.026	3.09328
	Agnp100		85	50	0	58.23	48.3075	35.5025
	Agnp10		20.7	0	12.13	28.58	15.3525	12.2426
	AgNO3		67	0	41.03	14.82	30.7125	29.5469
	PVP		15.2	0	33.33	14.29	15.705	13.657
	au1		9.78	2	0	5.47	4.3125	4.28869
	0.5au		11.3	16.7	0	8.33	9.0825	6.97619
	SiO2-100		100	0	6.53	53.58	40.0275	46.5641
	SiO2-10		0	0	24.53	100	31.1325	47.3455
	Tio1 100		7.41	26.67	62.5	3.7	25.07	26.908
	t10		100	1.9	18.41	100	55.0775	52.3081
	t1		4.92	8	5.3	100	29.555	46.9833
	CuO100	10	95	75	80	15	55	39.5285
	CuO10	65	40	20	17.41	26.67	33.816	19.505
	CuSO4	50	100	50	75	60	67	21.095
	ZnO 100	33	40	50	25	100	49.6	29.6361
	ZnO 10	50	25	40	20		33.75	13.7689
	ZnSO4	20	15	50	25	100	42	35.107

## Sheet: Sheet3
	Figure 3
		Hatching	Percent Hatching rate	SEM	p value	Mortality	SEM	p value
		Blank	69	5.1769		2.026	1.34749
		Agnp100	29.31	9.97587	0.0133	48.3075	14.4965	0.0105
		Agnp10	32.232	8.23919	0.0099	15.3525	4.99796	0.0329
		AgNO3	33.35	9.19874	0.0186	30.7125	12.0661	0.0426
		PVP	41.132	9.95419	0.0789	15.705	5.57656	0.0462
		au1	57.138	10.4062	0.6219	4.3125	1.7512	0.46
		0.5au	53.12	9.39343	0.3777	9.0825	2.84492	0.0698
		SiO2-100	48.85	5.60309	0.3896	20.0367	11.9363	0.1761
		SiO2-10	63.787	9.65602	0.9432	8.17667	5.78277	0.3646
		TiO2- 100	41.51	12.6795	0.1472	32.5	11.4332	0.0277
		TiO2- 10	54.3	5.4808	0.2752	18.41	4.77746	0.1587
		TiO2- 1	59.07	6.01252	0.6309	2.2	0.685994	0.0616
		Cu100	29.1425	13.2542	< 0.0001	55	39.0246	0.0077
		Cu 10	43.2355	17.3277	< 0.0001	33.816	7.41137	0.0536
		CuSO4 50	59.0567	11.073	0.0078	67	21.7466	< 0.0001
		ZnO100	60.5284	13.3621	< 0.0001	49.6	32.5	0.0018
		ZnO10	63.383	14.9658	< 0.0001	33.75	30.1386	0.0119
		ZnSO4	44.7196	22.2703	< 0.0002	42	37.9693	0.0139

## Sheet: figure 4
	Standard artemia mortality data after exposing hatched nauplii to nanoparticles
		mortality of hatched nauplii when exposed to eNPs
			0	6	12	18	24	30	48
		blank/control	0	0	2.5	5	6.3	7.3	11.3
		Agnp-100	0	12.72	20.75	25	27.78	55	72.72
		Agnp-10	0	9.69	12.73	20	23.78	35	44.54
		Agnp-1	0	6.1	6.1	10	13.65	19	23.98
		AgNO3	0	8	12	40	67	74	85
		Agnp sup	0	70	70	80	82.5	100	100
		PVP	10	0	0	0	15	35	35
		Au-1	0	0	0	0	10	10	20
		Au-0.1	0	0	0	0	7.5	5	8.3
		Au0.001	0	0	0	0	7.8	0	10
		Au0.0001	0	0	0	0	0	0	0
		SiO2-100	0	0	0	0	10	15	22
		SiO2-10	0	0	0	0	0	13.13	15
		SiO2-1	0	0	0	0	0	8	10
		TiO2-100	0	0	15	15	15	15	15
		TiO2-10	0	0	0	0	0	15	15
		TiO2-1	0	0	0	0	0	0	5
		TiO2-0.1	0	0	0	0	0	0	0
		CuO-100	0	15	22.3	31.21	31.86	40	46.86
		CuO-10	0	7	20	20	34.54	38	42.27
		CuO-1	0	4.63	6.06	6.06	6.06	6.06	17.15
		CuO-0.1	0	0	0	0	0	0	0
		CuO-0.01	0	0	0	0	0	0	0
		ZnO-100	0	0	0	12.09	21.45	30	36.24
		ZnO-10	0	0	0	9.09	12.12	18.13	20.45
		ZnO-1	0	0	0	0	6.33	9.39	9.39
		ZnO-0.1	0	0	0	0	0	0	4.05
		ZnO-0.01	0	0	0	0	0	0	0
		cnt1	0	0	0	0	0	20	40
		cnt10	0	0	0	10	15	40	60
		cnt100	0	0	0	15	15	60	100
		cnt100 F	0	0	0	0	0	55	100
		SDS	0	100	100	100	100	100	100

## Sheet: Sheet5
AgNP
Marine	Normal	Marine 2	Normal 2	Marine 3	Normal 3				Water	Salt water			Water	Salt water			Water	Salt water			Water	Salt water			Water	Salt water		Water	Salt water
83.2	85.2							day1	87	86.1667		day1	1465.96	9285.32		day1	1285.88	4200.73		day1	6693	8229.28		day1	7109.8	11172.6	day1	7703.5	6095.73
84	89.4			91				day2	79.6	85.5333		day2	7882.4	8583.13		day2	1728.42	7911.4		day2	7321.73	9229.08		day2	10372.9	16525.9	day2	6077.53	10123.7
84.3	89.4	85.6	79.6	74.4	75.2			day3	75.3333	97.68		day3	10224.3	5509.75		day3	3714.58	5509.67		day3	6894.46	8475.82		day3	6791.47	13863.2	day3	8856.93	13214.6
86.7	86.6	85.6	82.4	150.6	76.8
91.6	88.2	85.4	79.4	90.6	72.6				2.48193	3.09365			388.324	3849.07			1890.79	1524.07			1230.93	738.704			10477.5	1896.7		1041.55	1248.25
87.2	83.2	85.6	77	81.8	76.6				2.70555	0.11547			1608.92	1793.48			466.487	1800.05			1722.52	2805.44			2984.8	6983.14		888.593	2985.64
86.1667	87	85.55	79.6	97.68	75.3				2.36925	30.3702			3206.53	2082.07			1294.17	2082.04			1684.47	2263.41			3054.92	2317.58		1593.51	2173.23
3.09365	2.48193	0.1	2.20907	30.3702	1.93563
CuO
10996.6	1819	10931	7584.2		15496.6
14513.8	1397.6	9346.6	8098.4		7793.6
7320.4	891	6034.4	7109.8	5625.6	11541.2
9323.8	1386.2	8262	7332.8	5479.5	6238
4272	1836	9758.4	8961	5430.2	9959.2
		7166.4	5468.4	3468.6	10317
			10622.2	7630.45
9285.32	1465.96	8583.13	7882.4	5526.87	10224.3
3849.07	388.324	1793.48	1608.92	1473.33	3206.53
gold
5541.2	2452.4	10028.2	34	5430	2537.7
2543	2165.6	6852.2	34.6	3468.6	252.8
4518	2168.6	8774.6	33.8	7630.4	1332.8
	6034.2	6070	34		3846
		9668.8	47		285.8
		6074.6	33.4		953.8
					1908.8
4200.73	3205.2	7911.4	36.1333	5509.67	1588.24
1524.07	1890.79	1800.05	5.33766	2082.04	1294.17
TiO2
9148.4	7482	9665.6	4505	5107.6	9481
7946.8	7681.8	3527.6	7922.5	8716	9156
7689.6	5443.2	5524.4	5343.4	9279	8208.2
9013.8	4424.8	4821.2	5421.4		5533.4
	6386.6	10655.6	2837.2		6624.8
	6407.6	7032.8	3962.6
8449.65	6304.33	6871.2	4998.68	7700.87	7800.68
738.704	1230.93	2805.44	1722.52	2263.41	1684.47
ZnO
15350		26595.4	16154.2	11221.4	5802
12496	951.4	17860.2	9700	15554	1302.2
16772.4	2075	11980.4	9893	14814.2	8900.6
13459.6	2575.8	21170.8	8243.8		7953.6
12089.8	1968	6758.8	10302.6		9913.2
12379	29712	14790	7943.8		6877.2
	5376.6
13757.8	7109.8	16525.9	10372.9	13863.2	6791.47
1896.7	11172.6	6983.14	2984.8	2317.58	3054.92

## Sheet: salt solutions ionic forms
	AgNO3
	Conc	Mortality	M2	M3		Av	SD
	0	1	4	5	0	3.33333	2.08167
	0.01	6	7	4	0.01	5.66667	1.52753
	0.1	19	14	16	0.1	16.3333	2.51661
	1	31	35	40	1	35.3333	4.50925
	10	81	77	82	10	80	2.64575
	Cu SO4
	Conc	Mortality	M2	M3	av	ds
	0	10	5	4	6.33333	3.21455
	0.01	13	11	18	14	3.60555
	0.1	15	23	19	19	4
	1	35	39	37	37	2
	10	57	67	71	65	7.2111
	ZnSo4
	Conc	Mortality	M2	M3	av	ds
	0	4	5	3	4	1
	0.01	5	6	5	5.33333	0.57735
	0.1	7	11	13	10.3333	3.05505
	1	22	28	23	24.3333	3.21455
	10	35	44	31	36.6667	6.65833
